# Supplementary material for: Opaganib Downregulates N-Myc Expression and Suppresses In Vitro and In Vivo Growth of Neuroblastoma Cells
Source: Cancers (Basel). 2024 May 5;16(9):1779. doi: 10.3390/cancers16091779 (PMC11082966; doi:10.3390/cancers16091779)
Supplement: Supplementary file 1 [file cancers-16-01779-s001.zip]

Archive with 1 entries (1 files):
- cancers-2940550-supplementary.pdf
